# Supplementary material for: Trans-generational Immune Priming in Invertebrates: Current Knowledge and Future Prospects
Source: Front Immunol. 2019 Aug 14;10:1938. doi: 10.3389/fimmu.2019.01938 (PMC6703094; doi:10.3389/fimmu.2019.01938)
Supplement: Supplementary Table 1 — List of the 57 articles investigating TGIP in invertebrates. This table contains details about the host/pathogens studied, the experimental procedure used and the outcome of the experiments. [file Table_1.XLSX]

## Sheet: TGIP
Article details				Evidenced?	Investigated		Host & pathogen studied												Developmental stage & sex				Mechanisms of TGIP investigated & methods used								Note
First author	Year	Journal	DOI	TGIP	TER	TEI	Host species studied	Host group studied	Inactivated?	Injected/Ingested?	Bacteria?	Virus?	Fungi?	Microsporidia?	Protozoan parasite?	Parasitoid?	Other?	Offspring exposure	Sex parent used	Stage(s) parent exposed	Stage(s) offsprings tested	Hemocytes?	Antimicrobial?	Transcriptomic?	Proteomic?	Enz. activity?	Epigenetic	Bact. Transfer	AMPs?	RNAi?
Huang, C.C.	1999	Devel. Comp. Immunol.	10.1016/S0145-305X(99)00038-5	Yes	Yes	No	Penaeus monodon	Crustacea (Malacostraca)	/	Injected/ingested							b-1,3-1,6-glucan	White spot syndrome associated virus (WSSV)	Both (mixed)	larva, adult	larva										Pseudoreplication in the experimental design; Potential selection in parental population
Moret, Y.	2001	Nature	10.1038/35107138	Yes	No	Yes	Bombus terrestris	Hymenoptera	/	Injected							LPS	Unexposed	Mother	adult	adult		Inhib. Zones			Phenoloxidase					TGIP as part of social immunization
Little, T.J.	2003	Current Biology	10.1016/S0960-9822(03)00163-5	Yes	Yes	No	Daphnia magna	Crustacea (Brachiopoda)	No	Ingested	Pasteuria ramosa							Multiple strains from same species	Mother	larva, adult	larva, adult										Specificity in priming found (to oppose to Ben-Ami preprint on same model)
Mitchell, S.E.	2005	Proc. Roy. Soc. B	10.1098/rspb.2005.3253	Yes	Yes	No	Daphnia magna	Crustacea (Brachiopoda)	No	Ingested	Pasteuria ramosa							Same as parents	Mother	larva	larva										Effect of poor maternal environment
Sadd, B.M.	2005	Biology letters	10.1098/rsbl.2005.0369	Yes	No	Yes	Bombus terrestris	Hymenoptera	/	Injected							LPS	Unexposed	Mother	adult	adult		Inhib. Zones
Moret, Y.	2006	Proc. Roy. Soc. B	10.1098/rspb.2006.3465	Yes	Yes	Yes	Tenebrio molitor	Coleoptera	/	Injected							LPS	Same as parents	Both (mixed)	larva	larva		Inhib. Zones			Phenoloxidase
Sadd, B.M.	2007	Current Biology	10.1016/j.cub.2007.11.007	Yes	No	Yes	Bombus terrestris	Hymenoptera	Heat-killed	Injected	Arthrobacter globiformis							Unexposed	Mother	adult	egg, adult		Inhib. Zones
Voordouw, M.J.	2008	Oikos	10.1111/j.2008.0030-1299.16741.x	No	Yes	Yes	Aedes aegypti	Diptera	/	Injected							neg-charged beads	Unexposed	Mother	adult	adult					Phenoloxidase
Vorburger, C.	2008	Ecol. Entomol.	10.1111/j.1365-2311.2007.00949.x	Weak	Yes	No	Myzus persicae	Hemiptera	No	Parasitized						Diaeretiella rapae		Same as parents	Mother	nymph	nymph
Freitak, D.	2009	Proc. Roy. Soc. B	10.1098/rspb.2009.0323	Yes	No	Yes	Trichoplusia ni	Lepidoptera	No	Ingested	E.coli, M.luteus							Unexposed	Both (separated)	larva	larva			RT-qPCR	1D hemolymph profiling	Phenoloxidase, Lysozyme			X
Freitak, D.	2009	Frontiers in Zoology	10.1186/1742-9994-6-7	Yes	No	Yes	Trichoplusia ni	Lepidoptera	No	Ingested	E.coli, M.luteus							Unexposed	Both (separated)	larva	larva			RT-qPCR
Linder, J.E.	2009	Fly	10.4161/fly.8051	No	Yes	No	Drosophila melanogaster	Diptera	No	Injected	Lactococcus lacti, Pseudomonas aeruginosa							Same as parents	Mother	adult	egg, larva, adult										LC50 as the injection dose = selection + TGIP
Sadd, B.M.	2009	Biology letters	10.1098/rsbl.2009.0458	Yes	Yes	No	Bombus terrestris	Hymenoptera	Heat-killed	Injected	Arthrobacter globiformis							Crithidia (protist parasite)	Mother	adult	adult
Ben-Ami, F.	2010	The American Naturalist	10.1086/648672	Yes	Yes	No	Daphnia magna	Crustacea (Brachiopoda)	No	Ingested	Pasteuria ramosa							Same as parents	Mother	adult	larva										Pathogen dose-effect in offspring
Roth, O.	2010	J. Animal Ecology	10.1111/j.1365-2656.2009.01617.x	Yes	Yes	Yes	Tribolium castaneum	Coleoptera	Heat-killed	Injected	E.coli, B.thuringiensis							Same as parents	Both (separated)	adult	adult		Inhib. Zones			Phenoloxidase
Lorenz, L.M.	2011	Malaria Journal	10.1186/1475-2875-10-382	Yes	Yes	No	Anopheles gambiae	Diptera	No	Ingested				Vavraia culicis				Plasmodium berghei (protozoan parasite)	Mother	larva	larva, adult										Effect of food quality on offspring immunity (malaria transmission); Pseudoreplication in the experimental design
Rechavi, O.	2011	Cell	10.1016/j.cell.2011.10.042	Yes	No	Yes	Caenorhabditis elegans	Nematoda	No	Ingested								Unexposed	Both (mixed)	adult	adult									X
Tidbury, H.J.	2011	Proc. Roy. Soc. B	10.1098/rspb.2010.1517	Yes	Yes	No	Plodia interpunctella	Lepidoptera	No	Ingested		granulosis DNA virus						Unexposed	Both (mixed)	larva	larva										Risk of direct vertical transmission of the virus (= mix of direct priming of offspring + TGIP)
Zanchi, C.	2011	J. Animal Ecology	10.1111/j.1365-2656.2011.01872.x	Yes	No	Yes	Tenebrio molitor	Coleoptera	/	Injected							LPS	Same as parents	Both (separated)	adult	adult	Enhancement of concentration	Inhib. Zones
Moreau, J.	2012	Oikos	10.1111/j.1600-0706.2011.19933.x	Yes	No	Yes	Tenebrio molitor	Coleoptera	/	Injected							LPS	Unexposed	Mother	adult	egg		Inhib. Zones
Zanchi, C.	2012	Proc. Roy. Soc. B	10.1098/rspb.2012.0493	Yes	No	Yes	Tenebrio molitor	Coleoptera	/	Injected							LPS	Unexposed	Mother	adult	egg		Inhib. Zones
Trauer, U.	2013	PLoS ONE	10.1371/journal.pone.0063392	Yes	No	Yes	Manduca sexta	Lepidoptera	/	Injected							PGN	Same as parents	Mother	pupa	larva, pupa, adult					Phenoloxidase, Lysozyme
Yue, F.	2013	Devel. Comp. Immunol.	10.1016/j.dci.2013.07.001	Yes	Yes	Yes	Chlamys farreri	Mollusca (Bivalvia)	Heat-killed	Injected	E.coli, Staphylococcus aureus, Vibrio anguillarum, Pichia pastoris							Unexposed	Mother	adult	egg, larva			RT-qPCR	Western Blots	Cu/Zn-SOD, antibacterial
Eggert, H.	2014	Proc. Roy. Soc. B	10.1098/rspb.2014.2089	Yes	Yes	Yes	Tribolium castaneum	Coleoptera	Heat-killed	Injected	Bacillus thuringiensis							Same as parents	Father	adult	adult			RT-qPCR		Phenoloxidase			X
Freitak, D.	2014	Virulence	10.4161/viru.28367	Yes	No	Yes	Galleria mellonella	Lepidoptera	No	Ingested	E.coli, M.luteus, S.entomophila,Pseudomonas entomophila							Unexposed	Mother	larva	egg		Inhib. Zones	RT-qPCR	2D egg profiling	Phenoloxidase		Found	X
Hernandez Lopez, J.	2014	Proc. Roy. Soc. B	10.1098/rspb.2014.0454	Yes	Yes	Yes	Apis mellifera	Hymenoptera	Heat-killed	Injected	Paenibacillus larvae							Same as parents (but ingestion)	Mother	adult	larva	Enhancement of differenciation
McNamara, K.B.	2014	J. Evol. Biology	10.1111/jeb.12376	Yes	No	Yes	Teleogryllus oceanicus	Orthoptera	No	Injected	Serratia marcescens							Unexposed	Both (separated)	adult	adult
Shi, Z.H.	2014	Bull. Entomol. Res.	10.1017/S0007485314000583	Yes	No	Yes	Rhynchophorus ferrugineus	Coleoptera	No	Injected	E.coli							Same as parents	Both (separated)	larva, adult	larva		Liq. Cultures			Phenoloxidase
Sterken, M.G.	2014	PLoS ONE	10.1371/journal.pone.0089760	Yes	No	Yes	Caenorhabditis elegans	Nematoda	No	Ingested		Orsay virus						Unexposed	Both (mixed)	larva	larva									X
Vantaux, A.	2014	Malaria Journal	10.1186/1475-2875-13-442	No	Yes	No	Anopheles coluzii	Diptera	No	Ingested					Plasmodium falciparum			Same as parents	Mother	adult	adult										Lower disease resistance in mother-exposed daughters; 2 generations
Ashe, A.	2015	J. of virology	10.1128/JVI.03664-14	No	No	Yes	Caenorhabditis elegans	Nematoda	No	Injected		Orsay virus						Same as parents	Both (mixed)	adult	embryo, larva			RT-qPCR						X
Dubuffet, A.	2015	PLoS Pathogens	10.1371/journal.ppat.1005178	Yes	No	Yes	Tenebrio molitor	Coleoptera	Yes	Injected	A.globiformis, B.thuringiensis, E.coli, S.entomophila		Candida albicans, Metarhizium anisopliae					Unexposed	Mother	adult	egg		Inhib. Zones		1D hemolymph profiling, MS				X
Fisher, J.J.	2015	PLoS ONE	10.1371/journal.pone.0125197	Yes	Yes	No	Anoplophora glabripennis	Coleoptera	Yes/No	Injected	Serratia marcescens		Metarhizium brunneum, M. anisopliae					Same as parents	Mother	adult	adult
Knorr, E.	2015	Biology letters	10.1098/rsbl.2015.0885	Yes	No	Yes	Tribolium castaneum	Coleoptera	Lyophilized	Ingested	E.coli, M.luteus, Pseudomonas entomophila							Unexposed	Both (mixed)	larva, adult	egg			RT-qPCR			Methylation	Found	X
Norouzitallab, P.	2015	Fish & Shellfish Immun.	10.1016/j.fsi.2014.11.029	Yes	Yes	No	Artemia	Crustacea (Brachiopoda)	No	Ingested	Vibrio campbelli							Unexposed	Mother	larva	larva										Multigenerational immune priming; Pseudoreplication in the experimental design
Pigeault, R.	2015	Biology letters	10.1098/rsbl.2014.1025	No	Yes	No	Culex pipiens	Diptera	No	Ingested					Plasmodium relictum			Same as parents	Mother	adult	adult
Tate, A.T.	2015	Functional Ecology	10.1111/1365-2435.12411	Yes	Yes	No	Tribolium castaneum	Coleoptera	Heat-killed	Injected	Bacillus thuringiensis							Same as parents	Mother	adult	adult
Trauer-Kizilelma, U.	2015	Ins. Bioch. Mol. Biol.	10.1016/j.ibmb.2015.08.003	Yes	Yes	Yes	Manduca sexta	Lepidoptera	/	Injected							PGN	Trichogramma evanescens (parasitoids)	Both (mixed)	pupa	egg, adult			RT-qPCR					X
Trauer-Kizilelma, U.	2015	Devel. Comp. Immunol.	10.1016/j.dci.2015.03.004	Yes	Yes	Yes	Manduca sexta	Lepidoptera	/	Injected							PGN	Unexposed	Both (mixed)	pupa	egg					Phenoloxidase, Lysozyme
Wilson, K.	2015	Biology letters	10.1098/rsbl.2015.0012	Yes	Yes	No	Spodoptera littoralis	Lepidoptera	No	Ingested		S.littoralis nucleopolyhedrovirus						Same as parents	Both (mixed)	larva	larva
Barribeau, S.M.	2016	PLoS ONE	10.1371/journal.pone.0159635	Yes	No	Yes	Bombus terrestris	Hymenoptera	Heat-killed	Injected	Arthrobacter globiformis							Same as parents	Mother	adult	adult			RNAseq					X
Green, T.J.	2016	Molecular Immunology	10.1016/j.molimm.2016.09.002	Yes	Yes	Yes	Crassostrea gigas	Mollusca (Bivalvia)	/	Injected							poly(I:C)	OsHV-1 (virus)	Both (mixed)	adult	larva			RT-qPCR					X
Khan, I.	2016	Ecology and Evolution	10.1002/ece3.2532	Yes	Yes	No	Tribolium castaneum	Coleoptera	Heat-killed	Injected	Bacillus thuringiensis							Bacillus thuringiensis(but alive)	Mother	adult, larva	adult
Littlefair, J.E.	2016	Oikos	10.1111/oik.03430	No	Yes	No	Plodia interpunctella	Lepidoptera	No	Ingested	Bacillus thuringiensis		Beauveria bassiana					Same as parents	Mother	larva	larva										Effect of food quality on offspring immunity
Norouzitallab, P.	2016	Scientific Reports	10.1038/srep21166	Yes	Yes	Yes	Artemia	Crustacea (Brachiopoda)	No	Ingested	Vibrio campbelli							Unexposed	Mother	larva	larva			RT-qPCR	Western Blots		Histone acetylation				Pseudoreplication in the experimental design
Shikano, I.	2016	J. Inv. Pathology	10.1016/j.jip.2016.03.001	No	Yes	Yes	Trichoplusia ni	Lepidoptera	No	Ingested		A.californica multiple nucleopolyhedrovirus						Unexposed	Both (mixed)	larva	larva
Castro-Vargas, C.	2017	Frontiers in Microbiol.	10.3389/fmicb.2017.00473	Yes	No	Yes	Tenebrio molitor	Coleoptera	No	Injected	Micrococcus lysodeikticus							Same as parents	Both (separated)	adult	adult						DNA & RNA methylation
Rosengaus, R. B.	2017	Ecology and Evolution	10.1002/ece3.2887	Yes	Yes	No	Manduca sexta	Lepidoptera	Heat-killed/No	Injected	Serratia marcescens							Same as parents	Mother	pupa	egg, larva							Not found
Tate, A.T.	2017	Molecular Ecology	10.1111/mec.14088	Yes	Yes	Yes	Tribolium castaneum	Coleoptera	Heat-killed	Injected	Bacillus thuringiensis							Bacillus thuringiensis(but alive)	Mother	adult	larva			RNAseq, RT-qPCR
Bordoni, A.	2018	Biology letters	10.1098/rsbl.2017.0761	Yes	Yes	No	Crematogaster scutellaris	Hymenoptera	Heat-killed/No	Contact			Metarhizium anisopliae					Same as parents (but high dose)	Mother	adult	larva
Dhinaut, J.	2018	Devel. Comp. Immunol.	10.1016/j.dci.2017.10.017	Yes	Yes	Yes	Tenebrio molitor	Coleoptera	Yes	Injected	A.globiformis, B.thuringiensis							Same as parents	Mother	adult	egg, larva		Inhib. Zones
Dhinaut, J.	2018	J. Animal Ecology	10.1111/1365-2656.12661	Yes	Yes	Yes	Tenebrio molitor	Coleoptera	Yes	Injected	E.coli, S.aureus, B.thuringiensis, S. entomophila							Same as parents	Mother	adult	egg, larva, adult	Enhancement of concentration	Inhib. Zones			Phenoloxidase
Gegner, J.	2019	Frontiers in Physiol.	10.3389/fphys.2019.00137	Yes	No	Yes	Manduca sexta	Lepidoptera	No	Ingested	E.coli, S.entomophila							Unexposed	Both (separated)	larva	egg, larva			RT-qPCR			DNA methylation, Histone acetylation
Lafont, M.	2019	Devel. Comp. Immunol.	10.1016/j.dci.2018.09.022	Yes	Yes	Yes	Crassostrea gigas	Mollusca (Bivalvia)	/	Injected							poly(I:C)	OsHV-1 (virus)	Both (separated)	adult	larva			RNAseq, RT-qPCR
Schulz, N.K.E.	2019	Frontiers in Physiol.	10.3389/fphys.2019.00098	Yes	Yes	No	Tribolium castaneum	Coleoptera	Heat-killed/No	Injected/ingested	Bacillus thuringiensis							Same as parents	Both (mixed), Father	larva, adult	larva, adult										Multigenerational immune priming
Ben-Ami, F.	preprint	bioRxiv	10.1101/429498	Yes	Yes	No	Daphnia magna	Crustacea (Brachiopoda)	No	Ingested	Pasteuria ramosa							Same as parents	Mother	adult	larva										Specificity in priming not found (to oppose to Little 2003 on same model)
Schulz, N.K.E.	preprint	bioRxiv	10.1101/422063	Yes	Yes	Yes	Tribolium castaneum	Coleoptera	Heat-killed	Injected	Bacillus thuringiensis							Bacillus thuringiensis(but alive)	Father	adult	adult			RT-qPCR			Role of DNA methyltransferase Dnmt2			X
				0.122807
